# Supplementary material for: Communication speeds up but impairs the consensus decision in a dyadic colour estimation task
Source: R Soc Open Sci. 2020 Jul 22;7(7):191974. doi: 10.1098/rsos.191974 (PMC7428237; doi:10.1098/rsos.191974)
Supplement: Experimental Data_DCE [file rsos191974supp1.zip]

Archive with 6 entries (6 files):
- Data description.txt
- __MACOSX/._Data description.txt
- NoCommData.mat
- __MACOSX/._NoCommData.mat
- WithCommData.mat
- __MACOSX/._WithCommData.mat
