# Supplementary material for: Communication speeds up but impairs the consensus decision in a dyadic colour estimation task
Source: R Soc Open Sci. 2020 Jul 22;7(7):191974. doi: 10.1098/rsos.191974 (PMC7428237; doi:10.1098/rsos.191974)
Supplement: Experimental Data_DCE [file rsos191974supp1.zip › Data description.txt]

Encompassed are the results of the dyadic color estimation (DCE) tasks described in a paper titled "Communication speeds up but impairs the consensus decision in a dyadic color estimation task", which is authored by Liutao Yu, Chundi Wang, Si Wu and Dahui Wang (wangdh@bnu.edu.cn).

There were two experimental conditions, i.e. dyadic color estimation tasks with or without communications. 24 dyads participated in the experiments with communication ('WithCommData.mat'), and also 24 dyads participated in the experiments without communication ('NoCommData.mat').

In the cell array 'WithCommData.mat' (or 'NoCommData.mat'), cell (i,j) (0<i<=24, 0<j<=2) corresponds to the response data of participant j of dyad i.

In each cell, there are six columns, corresponding to "trial_id, round_id, stimulus, self_report r1, partner_report r2, circular difference between r1 and r2", respectively.
